# Supplementary material for: Rigorous Accounting for Dependent Scattering in Thick and Concentrated Nanoemulsions
Source: J Phys Chem C Nanomater Interfaces. 2024 Apr 8;128(15):6419–30. doi: 10.1021/acs.jpcc.3c08072 (PMC11037395; doi:10.1021/acs.jpcc.3c08072)
Supplement: Supplementary file 1 — jp3c08072_si_001.zip [file jp3c08072_si_001.zip]

Archive with 17 entries (17 files):
- Nanoemulsions/Nanoemulsions_supplementary_materials.tex
- Nanoemulsions/ieee.bst
- Nanoemulsions/mysects.sty
- Nanoemulsions/ref.bib
- Nanoemulsions/cite.sty
- Nanoemulsions/achemso.bst
- Nanoemulsions/biochem.bst
- Nanoemulsions/Nanoemulsions_supplementary_materials.ilg
- Nanoemulsions/Nanoemulsions_supplementary_materials.lof
- Nanoemulsions/Nanoemulsions_supplementary_materials.lot
- Nanoemulsions/Nanoemulsions_supplementary_materials.nls
- Nanoemulsions/Nanoemulsions_supplementary_materials.pdf
- Nanoemulsions/Figures/Optical properties.png
- Nanoemulsions/Figures/Number_size_distributions.png
- Nanoemulsions/Figures/Experimental_Reflectance.png
- Nanoemulsions/Figures/Experimental_Reflectance_SiO2.png
- Nanoemulsions/Figures/Scattered_intensity.png
