# Supplementary material for: Rigorous Accounting for Dependent Scattering in Thick and Concentrated Nanoemulsions
Source: J Phys Chem C Nanomater Interfaces. 2024 Apr 8;128(15):6419–30. doi: 10.1021/acs.jpcc.3c08072 (PMC11037395; doi:10.1021/acs.jpcc.3c08072)
Supplement: Supplementary file 1 — jp3c08072_si_001.zip [file jp3c08072_si_001.zip › Nanoemulsions/Nanoemulsions_supplementary_materials.tex]

\documentclass[epsf,12pt, letterpaper]{article}
\RequirePackage{sectsty}
\usepackage[utf8]{inputenc}
\usepackage{graphicx}
\usepackage{lscape}
\usepackage{cite}
\usepackage{mysects}
\usepackage{amsmath}
\usepackage{lscape}
%\usepackage{srcltx}
\usepackage{amsbsy}
\usepackage{verbatim}
\usepackage{textgreek}
\usepackage{setspace}
\usepackage{xcolor}
\usepackage{authblk}
\usepackage{multirow}
\usepackage{soul}
\usepackage{newclude}
\usepackage{bm}
\usepackage[sort&compress,numbers]{natbib}
\usepackage{xcolor}
\usepackage[normalem]{ulem}
\newcommand\dout{\bgroup \markoverwith{\rule[0.2ex]{0.1pt}{0.4pt}\rule[0.8ex]{0.1pt}{0.4pt}}\ULon}

%cite
\renewcommand{\bibsep}{3.5pt plus 1.5pt minus 0.5pt}
\def\NAT@spacechar{}%delete space
    \renewcommand{\bibnumfmt}[1]{[\text{#1}] }
    %\renewcommand{\thefootnote}{*}
    \renewcommand{\refname} {\normalsize{\text REFERENCES}}
    \def\bibfont{}
\providecommand{\wstretch}[1]{\def\arraystretch{#1}}


\IfFileExists{\jobname.nlo}{%
	\immediate\write18{makeindex \jobname.nlo -s nomencl.ist -o \jobname.nls}%
}{%
	\typeout{No `\jobname.nlo' file yet---skipping makeindex call.}%
}
\usepackage[intoc]{nomencl}
\makenomenclature

\usepackage{etoolbox}
\renewcommand\nomgroup[1]{%
	\item[\bfseries
	\ifstrequal{#1}{G}{Greek symbols}{%
		\ifstrequal{#1}{S}{Subscripts}{%
			\ifstrequal{#1}{Z}{Superscripts}{}}}%
	]}


%%%%%%%%%%%%%%%%%%%%
%% ADDED PACKAGES %%
%%%%%%%%%%%%%%%%%%%%
\usepackage{todonotes}
\usepackage{comment}
\usepackage{gensymb}
\usepackage{cancel}
\usepackage{ mathrsfs }
\usepackage{paralist}
\usepackage{caption, float}
\usepackage{booktabs}
\usepackage{adjustbox}
\usepackage{caption}
\usepackage{subcaption}
\usepackage{booktabs}

\usepackage{mathtools}
\usepackage{siunitx}
\usepackage{array}
\usepackage{setspace}
\usepackage{indentfirst}
\usepackage{listings}
\usepackage{ragged2e}
\usepackage{multirow}
\usepackage{multicol}
\usepackage{pdfpages}
\usepackage{caption}
\usepackage{subcaption}
\usepackage{url}
\usepackage{hyperref}
%\usepackage[backend=biber, style=alphabetic,]{biblatex}
\usepackage[table,xcdraw]{xcolor}
\usepackage{colortbl}

\usepackage{array}
\usepackage{adjustbox}
%%%%%%%%%%%%%%%%%%%%%%
%%%%%%%%%%%%%%%%%%%%%%

% DOCUMENT LAYOUT
\setlength{\hoffset}{0cm} \setlength{\marginparsep}{0cm}
\setlength{\voffset}{0cm} \setlength{\marginparwidth}{0cm}
\setlength{\oddsidemargin}{0cm} \setlength{\evensidemargin}{0cm}
\setlength{\textwidth}{6.5in} \setlength{\topmargin}{0in}
\setlength{\headsep}{0cm} \setlength{\headheight}{-0.5cm}
\setlength{\textheight}{9in}

\setcounter{secnumdepth}{4} % how many sectioning levels to assign numbers to
\setcounter{tocdepth}{4}    % how many sectioning levels to show in ToC

\linespread{1.6}
\setlength{\affilsep}{4em}
\renewcommand\Affilfont{\normalsize}


\title{{Rigorous Accounting for Dependent Scattering In Thick And Concentrated Nanoemulsions}\vspace{0.5em} \\ \textbf{---} Supporting Information \textbf{---}}

\author[1]{Ricardo Martinez}
\author[1]{Abhinav Bhanawat}
\author[4]{Refet Ali Yal\c{c}in}
\author[1,2,3*]{Laurent Pilon}
\affil[1]{Mechanical and Aerospace Engineering Department, Henry Samueli School of Engineering and Applied Science, University of California, 420 Westwood Plaza, Los Angeles, CA 90095, USA\vspace{1em}}
\affil[2]{California NanoSystems Institute, University of California, Los Angeles, Los Angeles,
California 90095, USA\vspace{1em}}
\affil[3]{Institute of the Environment and Sustainability, University of California, Los Angeles, Los
Angeles, California 90095, USA\vspace{1em}}
\affil[4]{Institut Pprime, CNRS, Universit\'ede Poitiers, ISAE-ENSMA, F-86962 Futuroscope Chasseneuil, France\vspace{1em}}
\affil[*]{Corresponding Author: pilon@seas.ucla.edu\vspace{3em}}

\renewcommand{\nompreamble}{\vspace*{-1cm}}

\begin{document}

\maketitle
\thispagestyle{}
\setcounter{page}{1}
\renewcommand{\thepage}{S\arabic{page}}
\newpage


\doublespacing

\newpage
\begin{center}
\section*{Supporting Information}
\end{center}
\label{sec: sup_mat}

\setcounter{figure}{0}


\makeatletter 
\renewcommand{\thefigure}{S\@arabic\c@figure}
\renewcommand{\thetable}{S\@arabic\c@table}
\renewcommand{\thepage}{S\@arabic\c@page}
\makeatother


\begin{figure}[h!]
    \centering
    \includegraphics[width =0.5 in + \textwidth/2]{Nanoemulsions/Figures/Optical properties.png}
    \caption{Spectral (a) refractive index and (b) absorption index of PDMS oil \cite{zhang2020complex} and water \cite{Hale:73} ranging between 400 and 1100 nm.}
    \label{fig: Optical properties}
\end{figure}


\begin{figure}[h!]
    \centering
    \includegraphics[width =0.5 in + \textwidth/2]{Nanoemulsions/Figures/Number_size_distributions.png}
    \caption{PDMS oil droplet size distribution $f(r)$ obtained by DLS for a PDMS oil-in-water nanoemulsion with volume fraction $f_v =$ 4.76$\times$10$^{-4}$ taken on April and May 2022.}
    \label{fig: Number distribution over time}
\end{figure}


\begin{figure}[h!]
    \centering
    \includegraphics[width =\textwidth/2]{Nanoemulsions/Figures/Experimental_Reflectance.png}
    \caption{Experimental measurements of the spectral normal-hemispherical reflectance $R_{nh,\lambda}$ of PDMS oil-in-water nanoemulsions in polystyrene cuvettes with pathlength $L$ = 10 mm as a function of wavelength $\lambda$ between 400 nm and 800 nm for volume fraction $f_v$ ranging between 1\% and 20\%.}
    \label{fig: Exp reflectance}
\end{figure}

\begin{figure}[h!]
    \centering
    \includegraphics[width =\textwidth/2]{Nanoemulsions/Figures/Experimental_Reflectance_SiO2.png}
    \caption{Experimental measurements of the spectral normal-hemispherical reflectance $R_{nh,\lambda}$ of colloidal suspension of silica nanoparticles (Nexsil 12) in polystyrene cuvettes with pathlength $L$ = 10 mm as a function of wavelength $\lambda$ between 400 nm and 800 nm for volume fraction $f_v$ ranging between 1\% and 20\%.}
    \label{fig: Exp reflectance}
\end{figure}

\begin{table}[h!]
\caption{Energy balance of PDMS oil-in-water nanoemulsion having oil droplet radius $r_s$ = 20 nm, oil volume fraction $f_v$ = 1\% to 20\%, and pathlength $L$ = 10 mm at wavelength $\lambda$ = 600 nm.}
\centering
\begin{adjustbox}{width=\textwidth}
\begin{tabular}{ccccc}
\hline
\textbf{Volume fraction (\%)} & \textbf{Diffuse reflectance (\%)} & \textbf{Diffuse transmittance (\%)} & \textbf{Direct transmittance (\%)} & \textbf{Absorptance (\%)} \\
\hline
 1 & 3.3 & 3.7 & 92.8 & 0.2  \\
 20 & 15.3 & 15.3 & 63.4  & 6 \\
\hline
\end{tabular}
\end{adjustbox}

\label{tab:mytable}
\end{table}

\begin{figure}[h!]
    \centering
    \includegraphics[width =0.5 in + \textwidth/2]{Nanoemulsions/Figures/Scattered_intensity.png}
    \caption{(a) Direction of scattered light of PDMS oil-in-water nanoemulsion having oil droplet radius $r_s$ = 20 nm, oil volume fraction $f_v$ = 20\%, and pathlength $L$ = 10 and (b) Boundary reflectance at the water/cuvette/air interface as a function of incidence angle at wavelength $\lambda$ = 600 nm.}
    \label{fig: Exp reflectance}
\end{figure}


%%%%%%%%%%%%%%%%%%%%%%%%%%%%%%%%%%%%%%%%%%%%%%%%%%%%%%%%%%%%%%%%%%%%%%%%%%%%%%%%%%%%%%%%%%%%%%%%%%%%%%%%%%%%%%%%%%
\newpage
\linespread{1.}
\bibliographystyle{achemso}
\bibliography{ref}

%%%%%%%%%%%%%%%%%%%%%%%%%%%%%%%%%%%

\end{document}
