# Supplementary material for: Rigorous Accounting for Dependent Scattering in Thick and Concentrated Nanoemulsions
Source: J Phys Chem C Nanomater Interfaces. 2024 Apr 8;128(15):6419–30. doi: 10.1021/acs.jpcc.3c08072 (PMC11037395; doi:10.1021/acs.jpcc.3c08072)
Supplement: Supplementary file 1 — jp3c08072_si_001.zip [file jp3c08072_si_001.zip › Nanoemulsions/mysects.sty]

\NeedsTeXFormat{LaTeX2e}[1996/06/01]
\ProvidesPackage{mysects}[2001/09/17]

\renewcommand{\section}{\@startsection{section}{1}{0mm} % Source: book.cls
                                   {-3.5ex plus -1ex minus -.2ex}%
                                   {2.3ex plus .2ex}%
                                   {\normalfont\normalsize\bfseries}}
\renewcommand{\subsection}{\@startsection{subsection}{2}{0mm}%
                                     {-3.25ex plus -1ex minus -.2ex}%
                                     {1.5ex plus .2ex}%
                                     {\normalfont\normalsize\bfseries\itshape}}
\renewcommand{\paragraph}{\@startsection{paragraph}{4}{0mm}%
                                    {3.25ex plus1ex minus.2ex}%
                                    {-1em}%
                                    {\normalfont\normalsize\bfseries\itshape}}
\renewcommand{\subparagraph}{\@startsection{subparagraph}{5}{\parindent}%
                                       {3.25ex plus1ex minus .2ex}%
                                       {-1em}%
                                      {\normalfont\normalsize\bfseries\itshape}}
