# Supplementary material for: Rigorous Accounting for Dependent Scattering in Thick and Concentrated Nanoemulsions
Source: J Phys Chem C Nanomater Interfaces. 2024 Apr 8;128(15):6419–30. doi: 10.1021/acs.jpcc.3c08072 (PMC11037395; doi:10.1021/acs.jpcc.3c08072)
Supplement: Supplementary file 1 — jp3c08072_si_001.zip [file jp3c08072_si_001.zip › Nanoemulsions/ref.bib]

@article{zhang2020complex,
  title={Complex refractive indices measurements of polymers in visible and near-infrared bands},
  author={Zhang, X. and Qiu, J. and Li, X. and Zhao, J. and Liu, L.},
  journal={Appl. Optics},
  volume={59},
  number={8},
  pages={2337--2344},
  year={2020},
  publisher={Optical Society of America}
}

@article{Hale:73,
author = {G. M. Hale and M. R. Querry},
journal = {Appl. Optics},
keywords = {Extinction coefficients; Optical constants; Optical properties; Refractive index; Soft x rays; Vacuum ultraviolet},
number = {3},
pages = {555--563},
publisher = {Optica Publishing Group},
title = {Optical Constants of Water in the 200-nm to 200-$\mu$m Wavelength Region},
volume = {12},
year = {1973},
url = {http://opg.optica.org/ao/abstract.cfm?URI=ao-12-3-555},
doi = {10.1364/AO.12.000555},
abstract = {Extinction coefficients k($\lambda$) for water at 25{\textdegree}C were determined through a broad spectral region by manually smoothing a point by point graph of k($\lambda$) vs wavelength $\lambda$ that was plotted for data obtained from a review of the scientific literature on the optical constants of water. Absorption bands representing k($\lambda$) were postulated where data were not available in the vacuum uv and soft x-ray regions. A subtractive Kramers-Kronig analysis of the combined postulated and smoothed portions of the k($\lambda$) spectrum provided the index of refraction n($\lambda$) for the spectral region 200 nm $\leq$ $\lambda$ $\leq$ 200 $\mu$m.},
}
