# Supplementary material for: Rigorous Accounting for Dependent Scattering in Thick and Concentrated Nanoemulsions
Source: J Phys Chem C Nanomater Interfaces. 2024 Apr 8;128(15):6419–30. doi: 10.1021/acs.jpcc.3c08072 (PMC11037395; doi:10.1021/acs.jpcc.3c08072)
Supplement: Supplementary file 1 — jp3c08072_si_001.zip [file jp3c08072_si_001.zip › Nanoemulsions/Nanoemulsions_supplementary_materials.ilg]

This is makeindex, version 2.15 [TeX Live 2020] (kpathsea + Thai support).
Scanning style file /usr/local/texlive/2020/texmf-dist/makeindex/nomencl/nomencl.ist........
** Input style error (file = /usr/local/texlive/2020/texmf-dist/makeindex/nomencl/nomencl.ist, line = 36):
   -- Unknown specifier lethead_prefix.
** Input style error (file = /usr/local/texlive/2020/texmf-dist/makeindex/nomencl/nomencl.ist, line = 37):
   -- Unknown specifier lethead_suffix.
** Input style error (file = /usr/local/texlive/2020/texmf-dist/makeindex/nomencl/nomencl.ist, line = 38):
   -- Unknown specifier lethead_flag.
....done (12 attributes redefined, 3 ignored).
Scanning input file DROPLETS.nlo....done (62 entries accepted, 0 rejected).
Sorting entries....done (316 comparisons).
Generating output file DROPLETS.nls....done (69 lines written, 0 warnings).
Output written in DROPLETS.nls.
Transcript written in DROPLETS.ilg.
