# Supplementary material for: Rigorous Accounting for Dependent Scattering in Thick and Concentrated Nanoemulsions
Source: J Phys Chem C Nanomater Interfaces. 2024 Apr 8;128(15):6419–30. doi: 10.1021/acs.jpcc.3c08072 (PMC11037395; doi:10.1021/acs.jpcc.3c08072)
Supplement: Supplementary file 1 — jp3c08072_si_001.zip [file jp3c08072_si_001.zip › Nanoemulsions/Nanoemulsions_supplementary_materials.lof]

\contentsline {figure}{\numberline {1}{\ignorespaces Photographs of (a) an outdoor photobioreactor at the R\&D facility AlgoSolis (Saint Nazaire, France) with a clear window cover and (b) condensed droplets formed on the back side of a PBR window during a summer day.}}{36}%
\contentsline {figure}{\numberline {2}{\ignorespaces Side view (not to scale) of the covered outdoor PBRs studied with (a) a dry window and (b) a droplet-covered window. In both cases, a portion of the solar radiation was reflected at each interface before the radiative flux $q_{m,\lambda ,j}$ was transmitted into the microalgae culture at angle $\theta _{m}$. Scattering by cap-shaped droplets on the window's back side was described by the bidirectional transmittance $T_{bd}$.}}{37}%
\contentsline {figure}{\numberline {3}{\ignorespaces Incident collimated solar irradiance $G_{S,\lambda }$ over the PAR region at different times of day simulated on (a) June 21$\mathrm {^{st}}$ and (b) September 23$\mathrm {^{rd}}$ in Los Angeles, CA.}}{38}%
\contentsline {figure}{\numberline {4}{\ignorespaces Block diagram of the procedure used to predict the final daily biomass $X_f$ and daily areal biomass productivity $P$ for PBRs with dry and droplet-covered windows.}}{38}%
\contentsline {figure}{\numberline {5}{\ignorespaces (a - b) One-dimensional bidirectional transmittance $\bar {T}_{bd}$ at 1 pm and 5 pm, (c - d) average transmission angle $\bar {\theta }_t$ as functions of time, and (e - f) directional-hemispherical transmittance $T_{dh}(\theta _z,\gamma _s)$ as functions of time for a variety of window conditions on \color {red}(a, c, e) \color {black} June 21$\mathrm {^{st}}$ and (b, d, f) September 23$\mathrm {^{rd}}$.}}{39}%
\contentsline {figure}{\numberline {6}{\ignorespaces Normalized local rate of photon absorption (LRPA) $\mathcal {A}/\mathcal {A}_c$ as a function of the normalized culture depth $z/L$ at 1 pm and 5 pm for a variety of window conditions on (a) June 21$\mathrm {^{st}}$ and (b) September 23$\mathrm {^{rd}}$ in Los Angeles, CA. Here, $L$ = 0.3 and $\mathcal {A}_c$ = 2800 $\mu \text {mol}_{h\nu }\ \text {kg}^{-1}\text {s}^{-1}$}}{40}%
\contentsline {figure}{\numberline {7}{\ignorespaces Average PBR growth rate $\bar {\mu }$ as a function of time for various window conditions on (a) June 21$\mathrm {^{st}}$ and (b) September 23$\mathrm {^{rd}}$ and corresponding biomass concentration $X(t)$ on (c) June 21$\mathrm {^{st}}$ and (d) September 23$\mathrm {^{rd}}$.}}{41}%
\contentsline {figure}{\numberline {8}{\ignorespaces Daily areal PBR biomass productivity $P$ as a function of starting biomass concentration $X_0$ for various PBR depths $L$ and window conditions on (a) June 21$\mathrm {^{st}}$ and (b) September 23$\mathrm {^{rd}}$. The same daily areal PBR biomass productivity $P$ as a function of the microalgae culture optical thickness represented by $X_0/a$.}}{42}%
