# Supplementary material for: Rigorous Accounting for Dependent Scattering in Thick and Concentrated Nanoemulsions
Source: J Phys Chem C Nanomater Interfaces. 2024 Apr 8;128(15):6419–30. doi: 10.1021/acs.jpcc.3c08072 (PMC11037395; doi:10.1021/acs.jpcc.3c08072)
Supplement: Supplementary file 1 — jp3c08072_si_001.zip [file jp3c08072_si_001.zip › Nanoemulsions/Nanoemulsions_supplementary_materials.lot]

\contentsline {table}{\numberline {1}{\ignorespaces Kinetic growth parameters of \textit {Chlorella vulgaris} }}{34}%
\contentsline {table}{\numberline {2}{\ignorespaces Kinetic growth parameters of \textit {Chlorella vulgaris} }}{34}%
\contentsline {table}{\numberline {3}{\ignorespaces Solar zenith $\theta _z$ and azimuth $\gamma _s$ angles (in degrees) for the different times simulated on June 21$\mathrm {^{st}}$ and September 23$\mathrm {^{rd}}$ in Los Angeles, CA.}}{34}%
\contentsline {table}{\numberline {4}{\ignorespaces Maximum biomass productivity $P_{max}$ and the corresponding optimum optical thickness $(X_0/a)_{opt}$ for each window condition on June 21$\mathrm {^{st}}$ and September 23$\mathrm {^{rd}}$. Percent change in $P_{max}$ compared to that of a dry window ($f_A = 0$\%) is also shown.}}{35}%
