# Supplementary material for: Rigorous Accounting for Dependent Scattering in Thick and Concentrated Nanoemulsions
Source: J Phys Chem C Nanomater Interfaces. 2024 Apr 8;128(15):6419–30. doi: 10.1021/acs.jpcc.3c08072 (PMC11037395; doi:10.1021/acs.jpcc.3c08072)
Supplement: Supplementary file 1 — jp3c08072_si_001.zip [file jp3c08072_si_001.zip › Nanoemulsions/Nanoemulsions_supplementary_materials.nls]

\begin{thenomenclature} 
\nomgroup{Symbols}
  \item [{$a$}]\begingroup specific illuminated area $\mathrm{m^{-1}}$\nomeqref {0}\nompageref{3}
  \item [{$\bar{A}_{abs,\lambda}$}]\begingroup average spectral mass absorption cross-section, $\mathrm{m^{2}kg^{-1}}$\nomeqref {0}\nompageref{3}
  \item [{$\mathcal{A}(z)$}]\begingroup local specific rate of photon absorption, $\mathrm{\mu mol_{h\nu}kg^{-1}s^{-1}}$\nomeqref {0}\nompageref{3}
  \item [{$\mathcal{A}_c$}]\begingroup specific rate of photon absorption at the compensation point, $\mathrm{\mu mol_{h\nu}kg^{-1}s^{-1}}$\nomeqref {0}\nompageref{3}
  \item [{$b_{\lambda}$}]\begingroup back-scattering ratio\nomeqref {0}\nompageref{3}
  \item [{$d$}]\begingroup droplet diameter, $\mathrm{\mu m}$\nomeqref {0}\nompageref{3}
  \item [{$f_A$}]\begingroup droplet surface area coverage, \%\nomeqref {0}\nompageref{3}
  \item [{$G$}]\begingroup fluence rate, $\mathrm{\mu mol_{h\nu}m^{-2}s^{-1}}$\nomeqref {0}\nompageref{3}
  \item [{\color{red}$H$\color{black}}]\begingroup \color{red}window thickness, m\color{black}\nomeqref {0}\nompageref{3}
  \item [{$I$}]\begingroup radiative intensity, $\mathrm{\mu mol_{h\nu}m^{-2}s^{-1} sr^{-1} }$\nomeqref {0}\nompageref{3}
  \item [{$J_{NADH_2}$}]\begingroup specific rate of cofactor regeneration, $\mathrm{mol_{NADH_2}kg_X^{-1}s^{-1}}$\nomeqref {0}\nompageref{3}
  \item [{$J_{O_2}(z)$}]\begingroup local specific rate of oxygen production/consumption, in $\mathrm{mol_{O_2}kg_{X}^{-1}s^{-1}}$\nomeqref {0}\nompageref{3}
  \item [{$\bar{J}_{O_2}$}]\begingroup average specific rate of oxygen production/consumption, $\mathrm{mol_{O_2}kg_{X}^{-1}s^{-1}}$\nomeqref {0}\nompageref{3}
  \item [{\color{red}$k$\color{black}}]\begingroup \color{red}absorption index\color{black}\nomeqref {0}\nompageref{3}
  \item [{$K$}]\begingroup half saturation constant for photosynthesis, $\mathrm{\mu mol_{h\nu}kg^{-1}s^{-1}}$\nomeqref {0}\nompageref{3}
  \item [{$K_r$}]\begingroup half saturation constant for respiration, $\mathrm{\mu mol_{h\nu}kg^{-1}s^{-1}}$\nomeqref {0}\nompageref{3}
  \item [{$L$}]\begingroup microalgae culture depth, $\mathrm{m}$\nomeqref {0}\nompageref{3}
  \item [{$M$}]\begingroup interval number of transmission angles\nomeqref {0}\nompageref{3}
  \item [{$M_x$}]\begingroup carbon molar mass in the biomass, $\mathrm{kg_x mol_C^{-1}}$\nomeqref {0}\nompageref{3}
  \item [{$N$}]\begingroup number of rays\nomeqref {0}\nompageref{3}
  \item [{$n$}]\begingroup refractive index\nomeqref {0}\nompageref{3}
  \item [{$P$}]\begingroup daily PBR biomass productivity, $\mathrm{kg\ m^{-2}day^{-1}}$\nomeqref {0}\nompageref{3}
  \item [{$q$}]\begingroup radiative flux, $\mathrm{\mu mol_{h\nu}m^{-2}s^{-1}}$\nomeqref {0}\nompageref{3}
  \item [{$\bar{S}_{sca,\lambda}$}]\begingroup average spectral mass scattering cross-section, $\mathrm{m^{2}kg^{-1}}$\nomeqref {0}\nompageref{3}
  \item [{$t$}]\begingroup time, $\mathrm{hour}$\nomeqref {0}\nompageref{3}
  \item [{$T_{bd}$}]\begingroup bidirectional transmittance, $\mathrm{sr^{-1}}$\nomeqref {0}\nompageref{3}
  \item [{$\bar{T}_{bd}$}]\begingroup one-dimensional bidirectional transmittance, $\mathrm{sr^{-1}}$\nomeqref {0}\nompageref{3}
  \item [{$T_{dh}$}]\begingroup directional-hemispherical transmittance\nomeqref {0}\nompageref{3}
  \item [{\color{red}$T_{nh}$\color{black}}]\begingroup \color{red}normal-hemispherical transmittance\color{black}\nomeqref {0}\nompageref{3}
  \item [{$X$}]\begingroup biomass concentration, $\mathrm{gL}^{-1}$\nomeqref {0}\nompageref{3}
  \item [{$z$}]\begingroup culture depth, $\mathrm{m}$\nomeqref {0}\nompageref{3}
\nomgroup{G}
  \item [{$\alpha_{\lambda}$}]\begingroup spectral linear scattering modulus\nomeqref {0}\nompageref{3}
  \item [{$\gamma$}]\begingroup PBR illuminated fraction\nomeqref {0}\nompageref{3}
  \item [{$\gamma_s$}]\begingroup solar azimuth angle, $\mathrm{^{\circ}}$\nomeqref {0}\nompageref{3}
  \item [{$\delta_{\lambda}$}]\begingroup spectral extinction coefficient, $\mathrm{m^{-1}}$\nomeqref {0}\nompageref{3}
  \item [{$\theta$}]\begingroup polar angle, $\mathrm{^{\circ}}$\nomeqref {0}\nompageref{3}
  \item [{$\theta_c$}]\begingroup droplet contact angle, $\mathrm{^{\circ}}$\nomeqref {0}\nompageref{3}
  \item [{$\theta_{cr}$}]\begingroup critical angle for total internal reflection, $\mathrm{^{\circ}}$\nomeqref {0}\nompageref{3}
  \item [{$\theta_z$}]\begingroup solar zenith angle, $\mathrm{^{\circ}}$\nomeqref {0}\nompageref{3}
  \item [{$\lambda$}]\begingroup light wavelength, $\mathrm{nm}$\nomeqref {0}\nompageref{3}
  \item [{$\bar{\mu}$}]\begingroup average specific growth rate, $\mathrm{h}^{-1}$\nomeqref {0}\nompageref{3}
  \item [{$\nu_{NADH_2-O_2}$}]\begingroup stoichiometric coefficient of cofactor regeneration\nomeqref {0}\nompageref{3}
  \item [{$\nu_{O_2-X}$}]\begingroup stoichiometric coefficient of oxygen production\nomeqref {0}\nompageref{3}
  \item [{$\rho_M$}]\begingroup maximum energy yield for photon conversion\nomeqref {0}\nompageref{3}
  \item [{$\rho_{\lambda}$}]\begingroup spectral reflectance\nomeqref {0}\nompageref{3}
  \item [{$\tau$}]\begingroup transmittance\nomeqref {0}\nompageref{3}
  \item [{$\Phi$}]\begingroup scattering phase function\nomeqref {0}\nompageref{3}
  \item [{$\bar{\phi}'_{O_2}$}]\begingroup mean mass quantum yield for the Z-scheme, $\mathrm{mol_{O_2}\mu mol_{h\nu}}^{-1}$\nomeqref {0}\nompageref{3}
  \item [{$\varphi_s$}]\begingroup solar azimuth angle, $\mathrm{^{\circ}}$\nomeqref {0}\nompageref{3}
  \item [{$\Omega$}]\begingroup solid angle, $\mathrm{sr}$\nomeqref {0}\nompageref{3}
\nomgroup{S}
  \item [{$0$}]\begingroup refers to initial conditions\nomeqref {0}\nompageref{3}
  \item [{$a$}]\begingroup refers to air\nomeqref {0}\nompageref{3}
  \item [{$d$}]\begingroup refers to droplet\nomeqref {0}\nompageref{3}
  \item [{$i$}]\begingroup refers to incidence\nomeqref {0}\nompageref{3}
  \item [{$j$}]\begingroup index for transmitted polar angle $\theta_t$\nomeqref {0}\nompageref{3}
  \item [{$k$}]\begingroup index for transmitted azimuthal angle $\varphi_t$\nomeqref {0}\nompageref{3}
  \item [{$m$}]\begingroup refers to microalgae culture\nomeqref {0}\nompageref{3}
  \item [{$s$}]\begingroup refers to solar variable\nomeqref {0}\nompageref{3}
  \item [{$t$}]\begingroup refers to transmission\nomeqref {0}\nompageref{3}
  \item [{$w$}]\begingroup refers to window\nomeqref {0}\nompageref{3}
  \item [{$x$}]\begingroup refers to biomass\nomeqref {0}\nompageref{3}
  \item [{$\lambda$}]\begingroup refers to a spectral variable\nomeqref {0}\nompageref{3}

\end{thenomenclature}
